# Supplementary material for: TERT Expression Induces Resistance to BRAF and MEK Inhibitors in BRAF-Mutated Melanoma In Vitro
Source: Cancers (Basel). 2023 May 24;15(11):2888. doi: 10.3390/cancers15112888 (PMC10251862; doi:10.3390/cancers15112888)
Supplement: Supplementary file 1 [file cancers-15-02888-s001.zip]

Archive with 2 entries (2 files):
- cancers-2348818-file S1.pdf
- cancers-2348818-supplementary.pdf
